# Supplementary material for: NIR-II bioluminescence for in vivo high contrast imaging and in situ ATP-mediated metastases tracing
Source: Nat Commun. 2020 Aug 21;11:4192. doi: 10.1038/s41467-020-18051-1 (PMC7442788; doi:10.1038/s41467-020-18051-1)
Supplement: Supplementary file 4 — Source Data [file 41467_2020_18051_MOESM4_ESM.xlsx]

## Sheet: Figure 2G,I
Figure 2G						Figure 2I
Time (min)	NIR-II bioluminescence	S.D.	NIR-II fluorescence	S.D.		Depth of phantom (mm)	650 nm-800 nm	S.D.	850 nm-1000 nm	S.D.	>1000 nm	S.D.
0	1	0.015	1	0.015		0	4.90722	0.06413	4.90722	0.14475	4.90722	0.13153
20	1.023	0.021	0.746	0.015		1	14.9859	0.19805	7.22858	0.22003	6.51829	0.23265
40	1.012	0.012	0.567	0.016		2	28.3431	1.22659	13.0313	0.49867	11.1622	0.3957
60	1.002	0.011	0.415	0.019		3	34.1223	1.09098	23.9016	0.80332	17.3999	0.43339
80	0.981	0.025	0.288	0.011		4	46.9784	1.83316	32.0971	1.10717	21.8242	0.46069
100	0.972	0.014	0.204	0.014		5	55.1545	2.315	38.8026	1.89193	22.2821	0.46678
120	0.944	0.015	0.15	0.02		6	-	-	47.2797	3.03764	27.202	0.74554
140	0.925	0.017	0.137	0.015		7	-	-	48.1887	3.54283	32.1052	1.98479
160	0.894	0.021	0.129	0.014		8	-	-	-	-	35.2284	2.83549
180	0.881	0.027	0.119	0.018		9	-	-	-	-	44.1391	5.05833
200	0.878	0.021	0.112	0.019		10	-	-	-	-	44.8601	9.15426
220	0.861	0.018	0.103	0.017
240	0.856	0.019	0.101	0.018
260	0.843	0.018	0.096	0.016
280	0.835	0.021	0.093	0.016
300	0.812	0.018	0.088	0.015
320	0.815	0.016	0.086	0.011

## Sheet: Figure 3F,H
Figure 3F					Figure 3H
	Temperature (°C)					Temperature (°C)
Time (min)	808 nm	980 nm	1064 nm		Time (min)	808 nm	980 nm	1064 nm
0	22.8	23.3	23.5		0	31.4	31.5	31.8
0.5	22.7	25.1	25.7		0.5	32.1	37.7	34.6
1	22.8	30.3	26.9		1	32.5	41.1	34.9
1.5	22.8	33.3	27.4		1.5	32.9	41.9	35
2	22.9	38.2	27.9		2	32.9	42.2	35
2.5	22.8	40	28.2		2.5	33	42.6	35.5
3	22.9	40.7	28.4		3	33.1	42.8	35.8
3.5	23	41	28.7		3.5	33.3	42.8	35.6
4	22.9	41.7	28.7		4	33.5	42.7	35.8
4.5	23.1	41.7	28.8		4.5	33.4	43	35.6
5	23.3	41.9	29.1		5	33.7	43.2	36
5.5	23.4	42.1	29.2		5.5	33.6	43.4	35.9
6	23.4	42.7	29.1		6	33.7	43.2	36
6.5	23.5	42.7	29.1		6.5	33.9	43.2	36.1
7	23.4	42.8	29.3		7	34	42.8	36.4
7.5	23.6	42.8	29.4		7.5	34.1	43	36.7
8	23.8	43.3	29.4		8	34.1	43.2	36.5
8.5	23.8	43.2	29.3		8.5	34.2	43.3	36.7
9	23.7	43.5	29.2		9	34.2	43.5	37
9.5	23.9	43.8	29.2		9.5	34.3	43.5	37.1
10	24	44	29		10	34.3	44.1	37.1
10.5	23.9	44.1	28.7		10.5	34.4	44.2	37
11	24	44.7	28.6		11	34.5	43.5	36.8
11.5	24.1	44.8	28.7		11.5	34.5	43.7	36.5
12	24.1	45.1	28.7		12	34.7	44.1	36.7
12.5	24.2	45.3	28.3		12.5	34.9	43.7	36.8
13	24.1	45.5	28.9		13	34.9	44	37
13.5	24.2	45.6	29		13.5	34.9	44	36.8
14	24.2	45.9	28.9		14	34.9	44.2	36.9
14.5	24.3	46.1	28.9		14.5	35.1	44.2	36.8
15	24.4	46.1	29.1		15	35.2	44	37
15.5	24.4	46.3	29		15.5	35.2	44.5	37.4
16	24.5	46.6	29.1		16	35.1	44.7	37.2
16.5	24.3	46.7	29.3		16.5	35.3	44.3	37
17	24.3	46.7	29.2		17	35.4	44.7	37.4
17.5	24.2	46.9	29.3		17.5	35.5	44.7	37.5
18	24.6	47	29.5		18	35.6	44.4	37.8
18.5	24.1	47.2	29.5		18.5	35.8	44.6	37.5
19	24	47.1	29.6		19	35.6	44.8	37.8
19.5	24.1	47.3	29.7		19.5	35.6	44.7	37.9
20	24.1	47.3	30		20	35.5	45.2	38
20.5	24.2	47.4	30		20.5	35.8	45.4	38.2
21	24.3	47.5	30.1		21	35.8	45.4	38.3
21.5	24.1	47.6	30		21.5	35.9	45	38.6
22	24.1	47.7	30.3		22	35.9	44.9	38.8
22.5	24.3	47.6	30.2		22.5	35.9	45.1	39.4
23	24.2	47.5	30.4		23	36.2	45.2	39.6
23.5	24.5	47.5	30.7		23.5	36	45.1	40
24	24.6	47.3	31.1		24	36.1	45.4	40.1
24.5	24.3	47.7	31.5		24.5	36.1	45.2	40.6
25	24	47.5	31.6		25	36.2	45.7	40.8
25.5	24.2	47.8	31.4		25.5	36.3	45.8	40.8
26	24	47.6	31.7		26	36.3	46.3	40.4
26.5	24.3	47.8	32.1		26.5	36.2	46.5	40.7
27	24.2	47.9	32.8		27	36.5	46.5	40.9
27.5	24.5	48	32.7		27.5	36.5	46.9	40.8
28	24.7	48.2	32.6		28	36.4	47	40.8
28.5	24.4	48.1	33.1		28.5	36.6	47.2	41.3
29	24.5	48.1	33.2		29	36.7	47.3	41.5
29.5	24.9	48.3	33.4		29.5	36.6	47.5	41.7
30	24.8	48.3	33.1		30	36.8	47.6	41.8

## Sheet: Figure 4C,E,I
Figure 4C					Figure 4E							Figure 4I
Distance (mm)	Bioluminescence	Fluorescence	Laser intensity corrected fluorescence		Position (pixel)	red	blue	Position (pixel)	yellow			Distance (mm)	Bioluminescence	Fluorescence	Laser intensity corrected fluorescence
0.05	1	1	0.99999		1	-85	-89	1.21641	-88			0	1	1	1
0.1	1.01765	0.99495	0.99561		2	-84	-89	1.92362	-87			0.1	0.9875	0.97269	0.97512
0.15	1.01765	1	0.99632		3	-83	-88	2.63083	-86			0.2	0.9375	0.9455	0.95025
0.2	1.02941	0.99495	0.99202		4	-83	-87	3.33805	-85			0.3	0.8875	0.89868	0.90547
0.25	1.03529	1	0.99278		5	-81	-85	4.04526	-84			0.4	0.8375	0.85701	0.86567
0.3	1.04118	1.00505	0.99356		6	-81	-84	4.75248	-82			0.5	0.825	0.82046	0.83085
0.35	1.04118	1.0101	0.99436		7	-79	-82	5.45969	-83			0.6	0.8	0.80368	0.81592
0.4	1.04706	1.01515	0.99517		8	-78	-82	6.1669	-81			0.7	0.7875	0.78698	0.801
0.45	1.04706	1.0202	0.996		9	-76	-81	6.87412	-80			0.8	0.775	0.75085	0.76617
0.5	1.05294	1.02525	0.99685		10	-75	-78	7.58133	-79			0.9	0.7625	0.7003	0.71642
0.55	1.05294	1.0303	0.99772		11	-72	-77	8.28854	-77			1	0.75	0.6791	0.69652
0.6	1.06471	1.0303	0.99617		12	-70	-76	8.99576	-76			1.1	0.725	0.66769	0.68657
0.65	1.07647	1.03535	0.99708		13	-68	-75	9.70297	-74			1.2	0.7125	0.64184	0.66169
0.7	1.08824	1.04545	1.00043		14	-66	-73	10.4102	-73			1.3	0.6625	0.63056	0.65174
0.75	1.09412	1.05051	1.00137		15	-65	-71	11.1174	-71			1.4	0.6125	0.62413	0.64677
0.8	1.09412	1.06061	1.00473		16	-63	-71	11.8246	-71			1.5	0.6125	0.60815	0.63184
0.85	1.08824	1.06566	1.0057		17	-63	-68	12.5318	-69			1.6	0.5625	0.59701	0.62189
0.9	1.08235	1.07071	1.00668		18	-61	-67	13.239	-70			1.7	0.55	0.57164	0.59701
0.95	1.07647	1.07576	1.00769		19	-58	-66	13.9462	-67			1.8	0.5625	0.54639	0.57214
1	1.07059	1.08081	1.00872		20	-55	-65	14.6535	-67			1.9	0.55	0.54496	0.57214
1.05	1.06471	1.08586	1.00976		21	-56	-62	15.3607	-67			2	0.5375	0.53408	0.56219
1.1	1.05882	1.09091	1.01083		22	-53	-62	16.0679	-66			2.1	0.5625	0.52325	0.55224
1.15	1.05882	1.08586	1.00724		23	-44	-60	16.7751	-63			2.2	0.5375	0.50776	0.53731
1.2	1.05882	1.07071	0.99898		24	-41	-58	17.4823	-61			2.3	0.55	0.49235	0.52239
1.25	1.05882	1.06061	0.99309		25	-51	-55	18.1895	-62			2.4	0.5	0.47701	0.50746
1.3	1.05882	1.0404	0.98246		26	-48	-56	18.8968	-58			2.5	0.5	0.47108	0.50249
1.35	1.05882	1.04545	0.98374		27	-43	-52	19.604	-56			2.6	0.4875	0.46983	0.50249
1.4	1.07059	1.04545	0.98267		28	-44	-54	20.3112	-57			2.7	0.5	0.48249	0.51741
1.45	1.08235	1.05556	0.98636		29	-44	-51	21.0184	-56			2.8	0.4625	0.47657	0.51244
1.5	1.08824	1.06566	0.99004		30	-42	-49	21.7256	-54			2.9	0.4875	0.47529	0.51244
1.55	1.08824	1.07071	0.99139		31	-37	-48	22.4328	-52			3	0.45	0.4694	0.50746
1.6	1.08235	1.06566	0.98809		32	-36	-46	23.14	-51			3.1	0.4625	0.46354	0.50249
1.65	1.07647	1.04545	0.97775		33	-34	-46	23.8472	-49			3.2	0.4625	0.45771	0.49751
1.7	1.07647	1.03535	0.97213		34	-33	-43	24.5545	-47			3.3	0.4875	0.47929	0.52239
1.75	1.07647	1.01515	0.96174		35	-33	-40	25.2617	-47			3.4	0.4625	0.48254	0.52736
1.8	1.08824	1.00505	0.95612		36	-32	-39	25.9689	-47			3.5	0.4625	0.4676	0.51244
1.85	1.09412	1	0.95293		37	-28	-39	26.6761	-43			3.6	0.4625	0.47537	0.52239
1.9	1.1	1.00505	0.95457		38	-28	-36	27.3833	-42			3.7	0.4875	0.47407	0.52239
1.95	1.1	1.01515	0.95861		39	-28	-37	28.0905	-40			3.8	0.4875	0.47726	0.52736
2	1.1	1.02525	0.96266		40	-25	-35	28.7977	-41			3.9	0.475	0.50289	0.55721
2.05	1.1	1.05051	0.97374		41	-23	-31	29.505	-39			4	0.4125	0.50149	0.55721
2.1	1.09412	1.06061	0.97774		42	-25	-31	30.2122	-38			4.1	0.425	0.4867	0.54229
2.15	1.08824	1.07071	0.98175		43	-24	-30	30.9194	-37			4.2	0.4	0.50316	0.56219
2.2	1.07647	1.08081	0.98575		44	-22	-29	31.6266	-33			4.3	0.4	0.47067	0.52736
2.25	1.07647	1.08081	0.98516		45	-20	-25	32.3338	-33			4.4	0.4	0.43836	0.49254
2.3	1.07059	1.06566	0.97768		46	-20	-26	33.041	-33			4.5	0.375	0.44154	0.49751
2.35	1.07059	1.06061	0.97483		47	-19	-23	33.7482	-33			4.6	0.3875	0.42709	0.48259
2.4	1.07647	1.04545	0.96735		48	-18	-25	34.4554	-29			4.7	0.4	0.4171	0.47264
2.45	1.08235	1.0404	0.96455		49	-18	-23	35.1627	-29			4.8	0.4375	0.41592	0.47264
2.5	1.09412	1.05051	0.96878		50	-15	-22	35.8699	-28			4.9	0.4	0.40164	0.45771
2.55	1.11176	1.06566	0.97533		51	-15	-20	36.5771	-29			5	0.4375	0.39179	0.44776
2.6	1.11765	1.08081	0.98185		52	-16	-22	37.2843	-26			5.1	0.4125	0.39501	0.45274
2.65	1.11765	1.08081	0.98149		53	-12	-19	37.9915	-26			5.2	0.4375	0.40254	0.46269
2.7	1.11765	1.07071	0.97657		54	-10	-19	38.6987	-25			5.3	0.3875	0.39275	0.45274
2.75	1.11176	1.05556	0.96933		55	-15	-16	39.4059	-25			5.4	0.4	0.39162	0.45274
2.8	1.11176	1.0404	0.96208		56	-10	-18	40.1131	-20			5.5	0.3625	0.4291	0.49751
2.85	1.11176	1.0303	0.95716		57	-4	-11	40.8204	-22			5.6	0.4	0.39791	0.46269
2.9	1.10588	1.0303	0.95695		58	-8	-13	41.5276	-20			5.7	0.4125	0.40955	0.47761
2.95	1.09412	1.0404	0.96144		59	-9	-11	42.2348	-16			5.8	0.425	0.39985	0.46766
3	1.08235	1.06061	0.97057		60	-8	-15	42.942	-15			5.9	0.3875	0.42837	0.50249
3.05	1.07059	1.07071	0.97506		61	-8	-13	43.6492	-16			6	0.4375	0.41866	0.49254
3.1	1.05882	1.07576	0.97725		62	-8	-9	44.3564	-17			6.1	0.4	0.41321	0.48756
3.15	1.05294	1.07576	0.97717		63	-7	-10	45.0637	-16			6.2	0.4	0.38677	0.45771
3.2	1.05294	1.07071	0.97483		64	-10	-10	45.7709	-15			6.3	0.425	0.36047	0.42786
3.25	1.05294	1.06061	0.9702		65	-7	-9	46.4781	-14			6.4	0.4625	0.35522	0.42289
3.3	1.05294	1.04545	0.96326		66	-7	-9	47.1853	-14			6.5	0.425	0.37917	0.45274
3.35	1.05294	1.03535	0.95863		67	-5	-7	47.8925	-13			6.6	0.425	0.38634	0.46269
3.4	1.05294	1.0303	0.95635		68	-5	-4	48.5997	-11			6.7	0.4125	0.38933	0.46766
3.45	1.06471	1.0202	0.95175		69	-5	-3	49.3069	-10			6.8	0.45	0.38816	0.46766
3.5	1.07059	1.0202	0.95187		70	-4	-7	50.0141	-12			6.9	0.425	0.39111	0.47264
3.55	1.07647	1.01515	0.94965		71	-5	-6	50.7214	-10			7	0.3875	0.39813	0.48259
3.6	1.07647	1.01515	0.94983		72	-4	-5	51.4286	-7			7.1	0.425	0.38465	0.46766
3.65	1.07059	1.0202	0.95239		73	-2	-2	52.1358	-10			7.2	0.4625	0.39572	0.48259
3.7	1.06471	1.02525	0.95497		74	-6	-2	52.843	-8			7.3	0.4875	0.37011	0.45274
3.75	1.05882	1.0303	0.95758		75	-5	-4	53.5502	-10			7.4	0.5	0.37303	0.45771
3.8	1.05294	1.0404	0.96255		76	-5	-1	54.2574	-5			7.5	0.525	0.36785	0.45274
3.85	1.05294	1.04545	0.9652		77	-7	-1	54.9646	-7			7.6	0.525	0.37478	0.46269
3.9	1.05882	1.05556	0.9702		78	-7	-6	55.6718	-6			7.7	0.525	0.37362	0.46269
3.95	1.06471	1.06061	0.97289		79	-5	-3	56.3791	-3			7.8	0.4875	0.38448	0.47761
4	1.06471	1.07071	0.97792		80	-8	-2	57.0863	-7			7.9	0.4875	0.39526	0.49254
4.05	1.07059	1.07576	0.98066		81	-8	-5	57.7935	-6			8	0.5125	0.38209	0.47761
4.1	1.08824	1.08586	0.98571		82	-11	-1	58.5007	-4			8.1	0.5375	0.3809	0.47761
4.15	1.09412	1.08586	0.98621		83	-7	-1	59.2079	-2			8.2	0.5	0.35993	0.45274
4.2	1.11176	1.09091	0.98903		84	-9	-3	59.9151	-4			8.3	0.5	0.36668	0.46269
4.25	1.11765	1.09091	0.98958		85	-10	-1	60.6223	-3			8.4	0.4875	0.34194	0.43284
4.3	1.12353	1.09091	0.99016		86	-10	-4	61.3296	-2			8.5	0.475	0.34478	0.43781
4.35	1.12353	1.09091	0.99077		87	-13	-1	62.0368	-4			8.6	0.4375	0.33587	0.42786
4.4	1.11765	1.09596	0.9937		88	-13	-6	62.744	-3			8.7	0.4	0.34259	0.43781
4.45	1.11765	1.10101	0.99667		89	-12	-2	63.4512	-1			8.8	0.375	0.33373	0.42786
4.5	1.10588	1.10101	0.99737		90	-14	-7	64.1584	-2			8.9	0.3625	0.33266	0.42786
4.55	1.11176	1.10101	0.9981		91	-14	-10	64.8656	-4			9	0.3875	0.3393	0.43781
4.6	1.11765	1.09091	0.99427		92	-15	-10	65.5728	-1			9.1	0.3875	0.34205	0.44279
4.65	1.11176	1.08081	0.99044		93	-19	-6	66.2801	0			9.2	0.4125	0.35244	0.45771
4.7	1.10588	1.06566	0.98427		94	-19	-12	66.9873	-4			9.3	0.4125	0.36275	0.47264
4.75	1.10588	1.04545	0.97573		95	-22	-13	67.6945	-1			9.4	0.4125	0.33493	0.43781
4.8	1.10588	1.0303	0.96948		96	-19	-11	68.4017	-1			9.5	0.4375	0.32624	0.42786
4.85	1.11176	1.0202	0.96559		97	-23	-10	69.1089	-4			9.6	0.4375	0.31005	0.40796
4.9	1.11765	1.01515	0.9641		98	-23	-12	69.8161	-1			9.7	0.45	0.29772	0.39303
4.95	1.11765	1.01515	0.96503		99	-25	-13	70.5233	-3			9.8	0.45	0.29674	0.39303
5	1.11176	1.00505	0.96118		100	-25	-15	71.2305	-1			9.9	0.425	0.28827	0.38308
5.05	1.10588	1.00505	0.96216		101	-28	-16	71.9378	-2			10	0.4	0.30224	0.40299
5.1	1.11176	0.99495	0.95832		102	-29	-20	72.645	-4			10.1	0.375	0.30867	0.41294
5.15	1.11176	0.98485	0.95447		103	-30	-20	73.3522	-3			10.2	0.375	0.2854	0.38308
5.2	1.12353	0.9798	0.95308		104	-30	-22	74.0594	-1			10.3	0.375	0.29183	0.39303
5.25	1.12941	0.9697	0.94924		105	-33	-22	74.7666	-4			10.4	0.375	0.29085	0.39303
5.3	1.14118	0.96465	0.94787		106	-35	-25	75.4738	-3			10.5	0.3875	0.29353	0.39801
5.35	1.13529	0.9596	0.94652		107	-34	-25	76.181	-8			10.6	0.3875	0.29254	0.39801
5.4	1.13529	0.96465	0.95017		108	-37	-29	76.8883	-3			10.7	0.375	0.29154	0.39801
5.45	1.12353	0.9697	0.95385		109	-36	-29	77.5955	-6			10.8	0.375	0.28692	0.39303
5.5	1.11176	0.97475	0.95756		110	-38	-31	78.3027	-3			10.9	0.4	0.28231	0.38806
5.55	1.10588	0.9798	0.9613		111	-40	-32	79.0099	-4			11	0.4375	0.27413	0.37811
5.6	1.1	0.9899	0.96755		112	-44	-36	79.7171	-7			11.1	0.45	0.26959	0.37313
5.65	1.11176	1	0.97381		113	-44	-37	80.4243	-10			11.2	0.45	0.26149	0.36318
5.7	1.12353	1	0.97517		114	-46	-39	81.1315	-8			11.3	0.4625	0.26058	0.36318
5.75	1.12941	1.00505	0.97903		115	-46	-40	81.8388	-11			11.4	0.4625	0.25968	0.36318
5.8	1.12941	1.00505	0.98046		116	-50	-43	82.546	-8			11.5	0.4625	0.26586	0.37313
5.85	1.12941	1.00505	0.98193		117	-53	-46	83.2532	-10			11.6	0.475	0.26846	0.37811
5.9	1.12353	1.00505	0.98342		118	-54	-48	83.9604	-11			11.7	0.475	0.27103	0.38308
5.95	1.12353	1.00505	0.98494		119	-54	-48	84.6676	-8			11.8	0.475	0.2806	0.39801
6	1.12353	1.00505	0.9865		120	-55	-47	85.3748	-11			11.9	0.4625	0.2831	0.40299
6.05	1.12353	1	0.9856		121	-55	-51	86.082	-9			12	0.425	0.29254	0.41791
6.1	1.11765	0.99495	0.98472		122	-59	-53	86.7892	-12			12.1	0.4	0.29843	0.42786
6.15	1.11176	0.98485	0.98134		123	-61	-53	87.4965	-11			12.2	0.4	0.30428	0.43781
6.2	1.1	0.97475	0.97795		124	-62	-57	88.2037	-10			12.3	0.4125	0.29974	0.43284
6.25	1.09412	0.9697	0.9771		125	-63	-57	88.9109	-12			12.4	0.4125	0.29179	0.42289
6.3	1.1	0.9596	0.97371		126	-65	-59	89.6181	-13			12.5	0.4	0.28047	0.40796
6.35	1.10588	0.95455	0.97287		127	-66	-63	90.3253	-15			12.6	0.4125	0.27264	0.39801
6.4	1.11765	0.95455	0.97464		128	-67	-63	91.0325	-15			12.7	0.4	0.27843	0.40796
6.45	1.13529	0.95455	0.97644		129	-70	-65	91.7398	-17			12.8	0.4	0.28756	0.42289
6.5	1.14118	0.95455	0.97827		130	-71	-68	92.447	-16			12.9	0.3875	0.26965	0.39801
6.55	1.15294	0.95455	0.98013		131	-74	-69	93.1542	-19			13	0.4375	0.2653	0.39303
6.6	1.14118	0.95455	0.98202		132	-76	-72	93.8614	-19			13.1	0.4375	0.25762	0.38308
6.65	1.12941	0.95455	0.98396		133	-76	-72	94.5686	-20			13.2	0.4625	0.25333	0.37811
6.7	1.11765	0.94949	0.98331		134	-78	-74	95.2758	-21			13.3	0.45	0.25903	0.38806
6.75	1.11176	0.94444	0.98267		135	-77	-74	95.983	-20			13.4	0.4375	0.2746	0.41294
6.8	1.10588	0.93939	0.98205		136	-80	-78	96.6902	-21			13.5	0.4	0.27357	0.41294
6.85	1.10588	0.93939	0.9841		137	-82	-78	97.3975	-23			13.6	0.4	0.25612	0.38806
6.9	1.11765	0.93939	0.98617		138	-82	-82	98.1047	-21			13.7	0.4	0.25188	0.38308
6.95	1.11765	0.93939	0.98829		139	-84	-82	98.8119	-25			13.8	0.4	0.24766	0.37811
7	1.11765	0.93939	0.99043		140	-85	-83	99.5191	-22			13.9	0.425	0.24672	0.37811
7.05	1.12353	0.93434	0.98995		-	-	-	100.934	-27			14	0.375	0.23284	0.35821
7.1	1.12941	0.92929	0.98947		-	-	-	101.641	-25			14.1	0.3	0.23838	0.36816
7.15	1.13529	0.91919	0.9863		-	-	-	102.348	-24			14.2	0.275	0.25993	0.40299
7.2	1.13529	0.91414	0.98584		-	-	-	103.055	-28			14.3	0.3	0.2749	0.42786
7.25	1.13529	0.90909	0.9854		-	-	-	103.762	-30			14.4	0.3375	0.28657	0.44776
7.3	1.12941	0.89899	0.98222		-	-	-	104.47	-31			14.5	0.325	0.26007	0.40796
7.35	1.12941	0.89899	0.98455		-	-	-	105.177	-33			14.6	0.35	0.26537	0.41791
7.4	1.12353	0.88889	0.98137		-	-	-	105.884	-34			14.7	0.3375	0.27062	0.42786
7.45	1.12353	0.88889	0.98376		-	-	-	106.591	-33			14.8	0.3625	0.27582	0.43781
7.5	1.12353	0.88384	0.98339		-	-	-	107.298	-35			14.9	0.3625	0.26848	0.42786
7.55	1.13529	0.87879	0.98304		-	-	-	108.006	-35			15	0.4	0.2643	0.42289
7.6	1.14118	0.87374	0.98269		-	-	-	108.713	-36			15.1	0.4	0.24157	0.38806
7.65	1.14118	0.86869	0.98236		-	-	-	109.42	-37			15.2	0.425	0.23134	0.37313
7.7	1.13529	0.86869	0.9849		-	-	-	110.127	-39			15.3	0.375	0.22427	0.36318
7.75	1.12941	0.86869	0.98749		-	-	-	110.835	-36			15.4	0.4	0.2203	0.35821
7.8	1.11765	0.86869	0.99011		-	-	-	111.542	-38			15.5	0.375	0.21636	0.35323
7.85	1.11176	0.86869	0.99277		-	-	-	112.249	-41			15.6	0.3875	0.21244	0.34826
7.9	1.11176	0.86869	0.99546		-	-	-	112.956	-41			15.7	0.4	0.21157	0.34826
7.95	1.11765	0.86869	0.9982		-	-	-	113.663	-44			15.8	0.3875	0.20468	0.33831
8	1.12353	0.86869	1.00097		-	-	-	114.371	-42			15.9	0.4125	0.19484	0.32338
8.05	1.11765	0.86869	1.00378		-	-	-	115.078	-46			16	0.475	0.23582	0.39303
8.1	1.12353	0.86364	1.0037		-	-	-	115.785	-47			16.1	0.45	0.21403	0.35821
8.15	1.11765	0.85859	1.00363		-	-	-	116.492	-47			16.2	0.475	0.2309	0.38806
8.2	1.12353	0.84343	0.99763		-	-	-	117.199	-50			16.3	0.5125	0.1916	0.32338
8.25	1.12941	0.83333	0.99454		-	-	-	117.907	-49			16.4	0.5	0.1996	0.33831
8.3	1.13529	0.82828	0.99446		-	-	-	118.614	-52			16.5	0.5125	0.18122	0.30846
8.35	1.12941	0.81818	0.99133		-	-	-	119.321	-53			16.6	0.525	0.20664	0.35323
8.4	1.12353	0.81313	0.99126		-	-	-	120.028	-54			16.7	0.5	0.22604	0.38806
8.45	1.12353	0.80808	0.9912		-	-	-	120.736	-54			16.8	0.5125	0.21065	0.36318
8.5	1.11765	0.80303	0.99114		-	-	-	121.443	-54			16.9	0.5375	0.21261	0.36816
8.55	1.12353	0.79798	0.9911		-	-	-	122.15	-55			17	0.5375	0.20883	0.36318
8.6	1.12941	0.79293	0.99107		-	-	-	122.857	-58
8.65	1.13529	0.78283	0.98787		-	-	-	123.564	-56
8.7	1.14706	0.77778	0.98784		-	-	-	124.272	-59
8.75	1.15294	0.77273	0.98782		-	-	-	124.979	-60
8.8	1.15294	0.76768	0.98781		-	-	-	125.686	-60
8.85	1.15294	0.76263	0.98781		-	-	-	126.393	-62
8.9	1.15294	0.75758	0.98782		-	-	-	127.1	-66
8.95	1.14118	0.74747	0.98452		-	-	-	127.808	-65
9	1.13529	0.74242	0.98452		-	-	-	128.515	-66
9.05	1.12941	0.73232	0.98116		-	-	-	129.222	-67
9.1	1.12353	0.72727	0.99526		-	-	-	129.929	-67
9.15	1.12941	0.71717	0.99438		-	-	-	130.636	-70
9.2	1.13529	0.70707	0.9935		-	-	-	131.344	-70
9.25	1.14118	0.70202	0.99349		-	-	-	132.051	-72
9.3	1.14118	0.69192	0.99258		-	-	-	132.758	-73
9.35	1.13529	0.68687	0.99257		-	-	-	133.465	-73
9.4	1.13529	0.67677	0.99164		-	-	-	134.173	-74
9.45	1.12941	0.66667	0.99069		-	-	-	134.88	-76
9.5	1.12353	0.65152	0.98876		-	-	-	135.587	-77
9.55	1.12353	0.64646	0.98873		-	-	-	136.294	-76
9.6	1.11765	0.63636	0.98772		-	-	-	137.001	-78
9.65	1.11765	0.63131	0.98767		-	-	-	137.709	-78
9.7	1.11765	0.62121	0.98663		-	-	-	138.416	-81
9.75	1.11765	0.61616	0.98658		-	-	-	139.123	-82
9.8	1.11765	0.61111	0.98653		-	-	-	139.83	-82
9.85	1.11176	0.60101	0.98545
9.9	1.11176	0.59091	0.98434
9.95	1.11176	0.58081	0.98321
10	1.11765	0.57071	0.98205
10.05	1.12941	0.55556	0.97975
10.1	1.14118	0.54545	0.97851
10.15	1.15882	0.53535	0.97724
10.2	1.17059	0.53535	0.97826
10.25	1.18235	0.52525	0.97696
10.3	1.18235	0.5202	0.97682
10.35	1.17647	0.51515	0.97667
10.4	1.17059	0.50505	0.97531
10.45	1.15882	0.49495	0.97391
10.5	1.15294	0.4899	0.97373
10.55	1.14706	0.4798	0.97227
10.6	1.14706	0.4697	0.97076
10.65	1.15294	0.4596	0.96922
10.7	1.15294	0.44949	0.96762
10.75	1.15882	0.44444	0.96736
10.8	1.15882	0.43939	0.96708
10.85	1.15294	0.43939	0.9682
10.9	1.15294	0.43939	0.96933
10.95	1.15294	0.43939	0.97047
11	1.14706	0.43939	0.97162
11.05	1.14706	0.42929	0.96996
11.1	1.14706	0.41919	0.96823
11.15	1.15882	0.41414	0.96794
11.2	1.17059	0.41414	0.96912
11.25	1.17059	0.41414	0.97031
11.3	1.16471	0.40909	0.97003
11.35	1.15294	0.40404	0.96973
11.4	1.14706	0.39394	0.96788
11.45	1.14706	0.38889	0.96754
11.5	1.15294	0.37879	0.96559
11.55	1.16471	0.36869	0.96358
11.6	1.17059	0.35859	0.96148
11.65	1.16471	0.33838	0.95578
11.7	1.15882	0.33333	0.95524
11.75	1.15294	0.32323	0.95283
11.8	1.14118	0.31313	0.95032
11.85	1.12941	0.30808	0.94966
11.9	1.12353	0.30303	0.94899
11.95	1.11765	0.30303	0.95028
12	1.11176	0.30303	0.95158
12.05	1.11765	0.29798	0.9509
12.1	1.12353	0.29798	0.95222
12.15	1.13529	0.29293	0.95152
12.2	1.14118	0.28788	0.9508
12.25	1.14706	0.27778	0.94791
12.3	1.13529	0.27273	0.94709
12.35	1.12941	0.26768	0.94625
12.4	1.12353	0.26263	0.94537
12.45	1.12941	0.25253	0.94212
12.5	1.13529	0.24747	0.94113
12.55	1.14118	0.24242	0.94011
12.6	1.14706	0.23737	0.93904
12.65	1.15294	0.23232	0.93793
12.7	1.15882	0.23232	0.93935
12.75	1.15882	0.22727	0.93821
12.8	1.15882	0.22222	0.93702
12.85	1.15294	0.21717	0.93578
12.9	1.14706	0.20707	0.93168
12.95	1.15294	0.20202	0.93027
13	1.15294	0.19697	0.9288
13.05	1.15294	0.19697	0.93028
13.1	1.15294	0.19192	0.92876
13.15	1.15294	0.18687	0.92717
13.2	1.15294	0.18687	0.92868
13.25	1.15882	0.18182	0.92703
13.3	1.17059	0.17172	0.92196
13.35	1.17059	0.16667	0.92006
13.4	1.17059	0.15657	0.91443
13.45	1.16471	0.15152	0.91223
13.5	1.15294	0.14646	0.90992
13.55	1.14118	0.14646	0.91149
13.6	1.12941	0.14646	0.91307
13.65	1.12353	0.14646	0.91466
13.7	1.12353	0.14646	0.91627
13.75	1.12941	0.14646	0.91789
13.8	1.12353	0.14646	0.91953
13.85	1.12353	0.14141	0.91715
13.9	1.11765	0.13636	0.91465
13.95	1.11765	0.13636	0.91632
14	1.11765	0.13131	0.91369
14.05	1.12353	0.12626	0.91091
14.1	1.12941	0.12626	0.91261
14.15	1.13529	0.12626	0.91433
14.2	1.12941	0.12626	0.91607
14.25	1.11765	0.12121	0.91315
14.3	1.11176	0.11616	0.91006
14.35	1.10588	0.11616	0.91183
14.4	1.10588	0.10606	0.90329
14.45	1.11176	0.10606	0.90507
14.5	1.11765	0.10606	0.90688
14.55	1.12353	0.10606	0.9087
14.6	1.12941	0.10606	0.91055
14.65	1.13529	0.10606	0.9124
14.7	1.12941	0.10606	0.91429
14.75	1.12353	0.10606	0.91619
14.8	1.12353	0.10606	0.91811
14.85	1.12941	0.10606	0.92005
14.9	1.13529	0.10101	0.91641
14.95	1.14706	0.10101	0.91838
15	1.16471	0.10101	0.92038
15.05	1.17059	0.10101	0.92239
15.1	1.16471	0.10101	0.92443
15.15	1.15294	0.10101	0.9265
15.2	1.13529	0.09596	0.92265
15.25	1.11765	0.09596	0.92474
15.3	1.11176	0.09091	0.92063
15.35	1.11176	0.09091	0.92276
15.4	1.11765	0.09091	0.92492
15.45	1.12353	0.09596	0.93339
15.5	1.12353	0.09596	0.93562
15.55	1.13529	0.09596	0.93787
15.6	1.14118	0.09091	0.93382
15.65	1.13529	0.09091	0.93612
15.7	1.13529	0.08586	0.93176
15.75	1.12941	0.08081	0.92705
15.8	1.12941	0.08081	0.9294
15.85	1.13529	0.08081	0.93178
15.9	1.14118	0.08081	0.9342
15.95	1.14706	0.08081	0.93665
16	1.14706	0.08081	0.93913
16.05	1.14706	0.07576	0.93408
16.1	1.14118	0.08081	0.9442
16.15	1.13529	0.07576	0.93919
16.2	1.13529	0.07576	0.94179
16.25	1.13529	0.07576	0.94444
16.3	1.14118	0.07576	0.94713
16.35	1.14706	0.07576	0.94987
16.4	1.14706	0.07576	0.95263
16.45	1.14706	0.07576	0.95545
16.5	1.14706	0.07576	0.95832
16.55	1.14706	0.07576	0.96124
16.6	1.15294	0.07576	0.96419
16.65	1.16471	0.07576	0.9672
16.7	1.17059	0.07576	0.97028
16.75	1.15882	0.07576	0.97339
16.8	1.15294	0.07071	0.96818
16.85	1.14118	0.07071	0.9714
16.9	1.12941	0.07071	0.97467
16.95	1.12353	0.06566	0.96898
17	1.12353	0.06566	0.97236
17.05	1.12353	0.06566	0.9758
17.1	1.13529	0.06566	0.97931
17.15	1.14706	0.06566	0.9829
17.2	1.15882	0.06566	0.98656
17.25	1.16471	0.06566	0.9903
17.3	1.15882	0.06566	0.99414
17.35	1.14706	0.06566	0.9923
17.4	1.12941	0.06566	1.00838
17.45	1.12353	0.06061	0.98489
17.5	1.11176	0.06061	1.00154
17.55	1.1	0.06061	1.0188
17.6	1.09412	0.06061	1.0188
17.65	1.09412	0.06061	1.0188
17.7	1.10588	0.06061	1.0188
17.75	1.11765	0.05556	0.97543
17.8	1.12941	0.05556	0.97543
17.85	1.13529	0.05556	0.97543
17.9	1.14118	0.05556	0.97543
17.95	1.14118	0.05556	0.97543
18	1.14706	0.05556	0.97543
18.05	1.15294	0.05556	0.97543
18.1	1.15294	0.05556	0.97543
18.15	1.14706	0.05051	0.95838
18.2	1.14118	0.05051	0.96247
18.25	1.12353	0.05051	0.96762
18.3	1.10588	0.05051	0.96934
18.35	1.08824	0.05051	0.96886
18.4	1.08235	0.05051	0.96315
18.45	1.08824	0.05051	0.96541
18.5	1.08824	0.05051	0.96617
18.55	1.08235	0.04545	0.93983
18.6	1.07059	0.04545	0.93876
18.65	1.07059	0.04545	0.94011
18.7	1.07059	0.04545	0.94549
18.75	1.06471	0.04545	0.93749
18.8	1.05294	0.04545	0.94047
18.85	1.04118	0.04545	0.94452
18.9	1.02941	0.04545	0.94433
18.95	1.02353	0.04545	0.93703
19	1.02941	0.04545	0.94561
19.05	1.03529	0.04545	0.93738
19.1	1.04118	0.04545	0.93971

## Sheet: Figure 5D,E,F
Figure 5D				Figure 5E				Figure 5F
Location (mm)	NIR-II Fluorescence	NIR-II Bioluminescence		Location (mm)	NIR-II Fluorescence	NIR-II Bioluminescence		Location (mm)	NIR-II Fluorescence	NIR-II Bioluminescence
0.1	0.07638	0.34819		0.1	0.0123	0.15118		0.1	0.123	0.512
0.2	0.07638	0.39475		0.2	0.021	0.15118		0.2	0.135	0.517
0.3	0.07638	0.44131		0.3	0.03109	0.17413		0.3	0.136	0.531
0.4	0.07638	0.44131		0.4	0.0155	0.24296		0.4	0.124	0.511
0.5	0.10618	0.44131		0.5	0.02309	0.17413		0.5	0.1345	0.541
0.6	0.10618	0.46459		0.6	0.03109	0.17413		0.6	0.152	0.5278
0.7	0.10618	0.48787		0.7	0.02309	0.17413		0.7	0.145	0.554
0.8	0.13597	0.5577		0.8	0.02155	0.15118		0.8	0.135	0.567
0.9	0.16576	0.62754		0.9	0.01508	0.10532		0.9	0.146	0.514
1	0.28494	0.69738		1	0.05512	0.15118		1	0.152	0.561
1.1	0.52329	0.79049		1.1	0.06312	0.15118		1.1	0.168	0.545
1.2	0.79144	0.86033		1.2	0.06312	0.2659		1.2	0.171	0.521
1.3	1	0.95344		1.3	0.09515	0.3806		1.3	0.184	0.523
1.4	1	1		1.4	0.15921	0.47235		1.4	0.175	0.5445
1.5	0.82124	0.97672		1.5	0.27132	0.54119		1.5	0.189	0.5514
1.6	0.58288	0.90688		1.6	0.63166	0.70177		1.6	0.185	0.5674
1.7	0.43391	0.88361		1.7	0.83184	0.90825		1.7	0.191	0.5715
1.8	0.40412	0.86033		1.8	0.98399	1		1.8	0.193	0.5812
1.9	0.37432	0.81377		1.9	1	1		1.9	0.198	0.5412
2	0.31473	0.72065		2	0.83184	0.8853		2	0.2	0.591
2.1	0.25515	0.69738		2.1	0.64767	0.77058		2.1	0.215	0.6018
2.2	0.28494	0.69738		2.2	0.38342	0.70177		2.2	0.198	0.6412
2.3	0.28494	0.65082		2.3	0.29534	0.60999		2.3	0.217	0.6184
2.4	0.22535	0.60426		2.4	0.27933	0.4953		2.4	0.22	0.614
2.5	0.28494	0.6741		2.5	0.2553	0.40355		2.5	0.226	0.623
2.6	0.25515	0.62754		2.6	0.23929	0.31177		2.6	0.247	0.6587
2.7	0.22535	0.62754		2.7	0.26331	0.24296		2.7	0.2574	0.623
2.8	0.25515	0.65082		2.8	0.22327	0.28882		2.8	0.2365	0.644
2.9	0.19556	0.62754		2.9	0.21527	0.33471		2.9	0.2455	0.621
3	0.16576	0.60426		3	0.22327	0.40355		3	0.25	0.647
3.1	0.16576	0.60426		3.1	0.29534	0.44941		3.1	0.27	0.657
3.2	0.13597	0.65082		3.2	0.36741	0.56413		3.2	0.291	0.678
3.3	0.16576	0.5577		3.3	0.5676	0.67883		3.3	0.315	0.641
3.4	0.22535	0.5577		3.4	0.79981	0.72472		3.4	0.335	0.6422
3.5	0.25515	0.58098		3.5	0.86387	0.79353		3.5	0.345	0.651
3.6	0.22535	0.58098		3.6	0.83985	0.86236		3.6	0.346	0.6715
3.7	0.19556	0.62754		3.7	0.69572	0.86236		3.7	0.3567	0.719
3.8	0.22535	0.69738		3.8	0.47951	0.81647		3.8	0.388	0.708
3.9	0.31473	0.81377		3.9	0.34339	0.72472		3.9	0.43214	0.71765
4	0.46371	0.90688		4	0.2473	0.63294		4	0.49762	0.72941
4.1	0.58288	0.95344		4.1	0.15921	0.51824		4.1	0.46358	0.76471
4.2	0.73185	0.90688		4.2	0.09515	0.40355		4.2	0.48265	0.69412
4.3	0.58288	0.83705		4.3	0.05512	0.31177		4.3	0.47143	0.74118
4.4	0.43391	0.79049		4.4	0.01508	0.22002		4.4	0.51071	0.75294
4.5	0.31473	0.74393		4.5	0.02373	0.19707		4.5	0.54285	0.8
4.6	0.28494	0.72065		4.6	0.0186	0.15118		4.6	0.55714	0.77647
4.7	0.25515	0.6741		4.7	0.01648	0.05943		4.7	0.57143	0.76471
4.8	0.16576	0.60426		4.8	0.0115	0.01354		4.8	0.60714	0.81176
4.9	0.13597	0.53442		4.9	0.01988	0.0156		4.9	0.62143	0.84706
5	0.12007	0.53442		5	0.05191	0.0156		5	0.64286	0.81176
5.1	0.11576	0.58098						5.1	0.67858	0.81176
5.2	0.2273	0.69738						5.2	0.73571	0.82353
5.3	0.33093	0.79049						5.3	0.75357	0.78824
5.4	0.34167	0.74393						5.4	0.73929	0.83529
5.5	0.12771	0.62754						5.5	0.76072	0.78824
5.6	0.03792	0.51115						5.6	0.78929	0.82353
5.7	0.06771	0.48787						5.7	0.80357	0.85882
5.8	0.03594	0.53442						5.8	0.82143	0.87059
5.9	0.03792	0.51115						5.9	0.825	0.84706
6	0.02771	0.46459						6	0.85715	0.87059
								6.1	0.875	0.89412
								6.2	0.91071	0.89412
								6.3	0.925	0.90588
								6.4	0.96072	0.87059
								6.5	1	0.89412
								6.6	0.99643	0.91765
								6.7	0.975	0.88235
								6.8	0.96786	0.88235
								6.9	0.98571	0.97647
								7	0.98571	0.97647
								7.1	0.98215	0.92941
								7.2	1	1
								7.3	0.96786	1
								7.4	0.94285	0.97647
								7.5	0.89643	0.95294
								7.6	0.86071	0.97647
								7.7	0.83214	0.96471
								7.8	0.81429	0.97647
								7.9	0.825	0.95294
								8	0.79286	0.92941
								8.1	0.76072	0.96471
								8.2	0.72857	0.95294
								8.3	0.675	0.95294
								8.4	0.65715	0.95294
								8.5	0.63928	0.94118
								8.6	0.63928	0.89412
								8.7	0.64643	0.92941
								8.8	0.65357	0.91765
								8.9	0.64286	0.92941
								9	0.58929	0.94118
								9.1	0.57143	0.91765
								9.2	0.55714	0.94118
								9.3	0.53571	0.91765
								9.4	0.50635	0.92941
								9.5	0.47143	0.92941
								9.6	0.40071	0.87059
								9.7	0.36667	0.92941
								9.8	0.275	0.94118
								9.9	0.245	0.912
								10	0.221	0.871
								10.1	0.2163	0.844
								10.2	0.214	0.821
								10.3	0.211	0.81
								10.4	0.201	0.822
								10.5	0.194	0.79
								10.6	0.195	0.771
								10.7	0.19	0.723
								10.8	0.184	0.715
								10.9	0.186	0.684
								11	0.181	0.701
								11.1	0.18	0.684
								11.2	0.179	0.679
								11.3	0.167	0.642
								11.4	0.154	0.654
								11.5	0.144	0.6448
								11.6	0.158	0.6158
								11.7	0.124	0.6123
								11.8	0.134	0.6158
								11.9	0.123	0.6541
								12	0.118	0.612

## Sheet: Figure 7B,E,G
Figure 7B							Figure 7E				Figure 7G
	T/N ratio 1	T/N ratio 2	T/N ratio 3	Average T/N ratio	S.D.			NIR-II Fluorescence	NIR-II Bioluminescence		Tumor Number	NIR-II Bioluminescence 1	NIR-II Bioluminescence 2	NIR-II Bioluminescence 3	Average NIR-II Bioluminescence	S.D.	NIR-II Fluorescence 1	NIR-II Fluorescence 2	NIR-II Fluorescence 3	Average NIR-II Fluorescence	S.D.
NIR-II Bioluminescence	33.4	28.7	37.2	33.1	3.5		0.05	0.94872	0.00402		1	41.7	45.3	41.4	42.8	1.8	3.5	3.8	3.5	3.6	0.14
VIS Bioluminescence	12.7	16.1	10.5	13.1	2.3		0.1	0.88034	0.00402		2	35.5	35.4	32.9	34.6	1.2	3.2	3.5	3.2	3.3	0.14
NIR-II Fluorescence	5.1	5.3	4.9	5.1	0.2		0.15	0.83761	0.00402		3	29.2	29.4	22.7	27.1	3.1	3.1	4.5	3.5	3.7	0.59
							0.2	0.77778	0.00402		4	23.7	28.4	22.9	25	2.4	3.4	3.3	2.3	3	0.5
							0.25	0.77778	0.00402		5	27.5	24.2	19.7	23.8	3.2
							0.3	0.70085	0.00402		6	20.2	24	17.6	20.6	2.6
							0.35	0.72222	0.00402		7	19.4	19.8	13.9	17.7	2.7
							0.4	0.72222	0.00402
							0.45	0.74786	0.00402
							0.5	0.69658	0.00402
							0.55	0.73077	0.00402
							0.6	0.68376	0.00402
							0.65	0.73932	0.00402
							0.7	0.71368	0.00402
							0.75	0.81624	0.00402
							0.8	0.80769	0.00402
							0.85	0.96581	0.00402
							0.9	0.92735	0.00402
							0.95	1	0.00402
							1	0.9359	0.00402
							1.05	0.88889	0.00402
							1.1	0.83333	0.00402
							1.15	0.80342	0.00402
							1.2	0.7735	0.00402
							1.25	0.74786	0.00402
							1.3	0.73504	0.00402
							1.35	0.71795	0.00402
							1.4	0.71795	0.00402
							1.45	0.71795	0.00402
							1.5	0.61538	0.00402
							1.55	0.60256	0.00402
							1.6	0.59402	0.00402
							1.65	0.58974	0.00402
							1.7	0.60256	0.00402
							1.75	0.59829	0.00402
							1.8	0.60684	0.00402
							1.85	0.63248	0.00402
							1.9	0.6453	0.00402
							1.95	0.65812	0.00402
							2	0.66667	0.00402
							2.05	0.64957	0.00402
							2.1	0.64103	0.00402
							2.15	0.62393	0.00402
							2.2	0.61538	0.00402
							2.25	0.58547	0.00402
							2.3	0.58547	0.00402
							2.35	0.57692	0.00402
							2.4	0.67949	0.00402
							2.45	0.67094	0.00402
							2.5	0.65812	0.00402
							2.55	0.64957	0.00402
							2.6	0.64103	0.00402
							2.65	0.63248	0.00402
							2.7	0.62393	0.00402
							2.75	0.61111	0.00402
							2.8	0.59402	0.00402
							2.85	0.68376	0.00402
							2.9	0.67949	0.00402
							2.95	0.66239	0.00402
							3	0.74359	0.00402
							3.05	0.71368	0.00402
							3.1	0.70085	0.00402
							3.15	0.76923	0.00402
							3.2	0.73932	0.00402
							3.25	0.70513	0.00402
							3.3	0.72222	0.00402
							3.35	0.67094	0.00402
							3.4	0.70513	0.00402
							3.45	0.64957	0.00402
							3.5	0.61538	0.00402
							3.55	0.66239	0.00402
							3.6	0.61966	0.00402
							3.65	0.58547	0.00402
							3.7	0.64103	0.00402
							3.75	0.59829	0.00402
							3.8	0.63248	0.00402
							3.85	0.60256	0.00803
							3.9	0.57692	0.00803
							3.95	0.61111	0.01205
							4	0.61538	0.01205
							4.05	0.61538	0.01205
							4.1	0.66239	0.01606
							4.15	0.61966	0.01606
							4.2	0.60256	0.02008
							4.25	0.57265	0.02008
							4.3	0.53846	0.02008
							4.35	0.55128	0.0241
							4.4	0.53419	0.0241
							4.45	0.52137	0.02811
							4.5	0.53419	0.03213
							4.55	0.52137	0.03213
							4.6	0.5	0.03213
							4.65	0.49145	0.03614
							4.7	0.50427	0.03614
							4.75	0.49145	0.04016
							4.8	0.48291	0.04016
							4.85	0.51282	0.04016
							4.9	0.50855	0.04016
							4.95	0.49145	0.04418
							5	0.49573	0.04819
							5.05	0.48718	0.05622
							5.1	0.47009	0.05622
							5.15	0.48291	0.05622
							5.2	0.48718	0.05622
							5.25	0.49573	0.05622
							5.3	0.50427	0.06024
							5.35	0.50427	0.06426
							5.4	0.49145	0.06426
							5.45	0.49145	0.06426
							5.5	0.5	0.06827
							5.55	0.49145	0.06426
							5.6	0.47436	0.06827
							5.65	0.47436	0.06827
							5.7	0.47436	0.07229
							5.75	0.47009	0.08032
							5.8	0.47863	0.07631
							5.85	0.47009	0.07631
							5.9	0.47863	0.08434
							5.95	0.48291	0.08835
							6	0.47863	0.08835
							6.05	0.47009	0.08835
							6.1	0.47863	0.09237
							6.15	0.47009	0.1004
							6.2	0.45299	0.10442
							6.25	0.46581	0.10843
							6.3	0.45726	0.11245
							6.35	0.47436	0.11245
							6.4	0.46581	0.11647
							6.45	0.44872	0.1245
							6.5	0.47009	0.12851
							6.55	0.47009	0.13655
							6.6	0.47863	0.14458
							6.65	0.47863	0.15261
							6.7	0.47436	0.15261
							6.75	0.47863	0.16064
							6.8	0.48291	0.16867
							6.85	0.50427	0.18474
							6.9	0.50855	0.18876
							6.95	0.50427	0.19679
							7	0.50855	0.20482
							7.05	0.50427	0.21687
							7.1	0.51282	0.22892
							7.15	0.51709	0.23695
							7.2	0.52137	0.249
							7.25	0.53419	0.26104
							7.3	0.54701	0.27309
							7.35	0.54701	0.28916
							7.4	0.54701	0.30522
							7.45	0.55556	0.32129
							7.5	0.56838	0.34137
							7.55	0.57265	0.3494
							7.6	0.58547	0.35743
							7.65	0.5812	0.37751
							7.7	0.57692	0.39759
							7.75	0.57265	0.42169
							7.8	0.5812	0.44177
							7.85	0.61111	0.4498
							7.9	0.62393	0.46988
							7.95	0.6453	0.53414
							8	0.6453	0.55823
							8.05	0.67094	0.57028
							8.1	0.67521	0.58233
							8.15	0.69231	0.61847
							8.2	0.72222	0.64257
							8.25	0.76068	0.6506
							8.3	0.75641	0.67871
							8.35	0.74786	0.6988
							8.4	0.75641	0.70683
							8.45	0.7906	0.71888
							8.5	0.79915	0.74297
							8.55	0.79915	0.75502
							8.6	0.81197	0.78313
							8.65	0.83333	0.7992
							8.7	0.87179	0.83534
							8.75	0.88462	0.84739
							8.8	0.90171	0.85141
							8.85	0.92735	0.86747
							8.9	0.95299	0.89157
							8.95	0.96581	0.90361
							9	0.94017	0.91968
							9.05	0.93162	0.93173
							9.1	0.88462	0.96386
							9.15	0.87179	0.96386
							9.2	0.90598	0.97992
							9.25	0.94017	0.97992
							9.3	0.94017	0.97189
							9.35	0.9359	0.9759
							9.4	0.9188	0.9759
							9.45	0.92308	0.96386
							9.5	0.95726	0.97992
							9.55	0.96581	0.99197
							9.6	0.95726	1
							9.65	0.95299	0.99197
							9.7	0.97863	0.97992
							9.75	0.96154	0.96386
							9.8	0.95726	0.94378
							9.85	0.95726	0.95984
							9.9	0.9359	0.98394
							9.95	0.9188	0.96787
							10	0.92308	0.97189
							10.05	0.90598	0.97992
							10.1	0.90171	0.97189
							10.15	0.88462	0.97189
							10.2	0.86325	0.95582
							10.25	0.83761	0.93173
							10.3	0.80769	0.91566
							10.35	0.78205	0.8755
							10.4	0.76923	0.83133
							10.45	0.73932	0.82731
							10.5	0.7265	0.81124
							10.55	0.7265	0.79116
							10.6	0.74786	0.78313
							10.65	0.76923	0.74699
							10.7	0.76068	0.72289
							10.75	0.7265	0.6988
							10.8	0.70085	0.6747
							10.85	0.68376	0.64257
							10.9	0.67521	0.61044
							10.95	0.66667	0.58233
							11	0.6453	0.56627
							11.05	0.63248	0.54618
							11.1	0.61111	0.52209
							11.15	0.60256	0.50201
							11.2	0.5812	0.48996
							11.25	0.57692	0.48193
							11.3	0.5641	0.46988
							11.35	0.55983	0.45382
							11.4	0.55128	0.44177
							11.45	0.55128	0.42169
							11.5	0.53846	0.40161
							11.55	0.50855	0.38956
							11.6	0.48718	0.37751
							11.65	0.47436	0.3494
							11.7	0.46581	0.31727
							11.75	0.44872	0.3012
							11.8	0.44872	0.28916
							11.85	0.44872	0.27711
							11.9	0.44872	0.26506
							11.95	0.44444	0.25703
							12	0.4359	0.249
							12.05	0.41453	0.23695
							12.1	0.41026	0.2249
							12.15	0.41026	0.21285
							12.2	0.41026	0.20482
							12.25	0.38889	0.19277
							12.3	0.38462	0.18072
							12.35	0.39316	0.17269
							12.4	0.37607	0.16466
							12.45	0.37607	0.14859
							12.5	0.36752	0.13655
							12.55	0.36752	0.12851
							12.6	0.35897	0.12851
							12.65	0.35043	0.12851
							12.7	0.34615	0.1245
							12.75	0.34615	0.11647
							12.8	0.34615	0.11245
							12.85	0.34188	0.10843
							12.9	0.33761	0.1004
							12.95	0.34188	0.09237
							13	0.34188	0.09237
							13.05	0.33333	0.09237
							13.1	0.32906	0.09237
							13.15	0.32906	0.09237
							13.2	0.33761	0.08434
							13.25	0.32479	0.08434
							13.3	0.32479	0.07631
							13.35	0.32479	0.07229
							13.4	0.32479	0.07229
							13.45	0.33333	0.07229
							13.5	0.32906	0.06827
							13.55	0.32479	0.06827
							13.6	0.32906	0.06827
							13.65	0.32479	0.06024
							13.7	0.32479	0.05221
							13.75	0.32051	0.04819
							13.8	0.32051	0.04418
							13.85	0.31624	0.04016
							13.9	0.31197	0.04016
							13.95	0.31197	0.03614
							14	0.31197	0.03213
							14.05	0.31624	0.03213
							14.1	0.31624	0.02811
							14.15	0.32051	0.0241
							14.2	0.31624	0.0241
							14.25	0.31624	0.02811
							14.3	0.31197	0.0241
							14.35	0.31197	0.0241
							14.4	0.31624	0.02008
							14.45	0.32051	0.02008
							14.5	0.32906	0.01606
							14.55	0.32479	0.01606
							14.6	0.33761	0.02008
							14.65	0.33761	0.01606
							14.7	0.33333	0.01606
							14.75	0.32906	0.01606
							14.8	0.32479	0.01205
							14.85	0.32051	0.01205
							14.9	0.32479	0.01606
							14.95	0.32479	0.01205
							15	0.32479	0.01205
							15.05	0.32051	0.01205
							15.1	0.31624	0.01205
							15.15	0.31197	0.01205
							15.2	0.31624	0.00803
							15.25	0.32051	0.00402
							15.3	0.32051	0.00803
							15.35	0.32051	0.00803
							15.4	0.32051	0.00402
							15.45	0.32051	0.00803
							15.5	0.32051	0.00402
							15.55	0.32051	0.00402
							15.6	0.32051	0.00402
							15.65	0.32051	0.00402
							15.7	0.32479	0.00402
							15.75	0.32479	0.00803
							15.8	0.32906	0.00803
							15.85	0.32906	0.00402
							15.9	0.33333	0.00402
							15.95	0.33761	0.00402
							16	0.33761	0.00402
							16.05	0.32906	0.00402
							16.1	0.32051	0.00402
							16.15	0.31197	0.00803
							16.2	0.30342	0.00402
							16.25	0.29487	0.00402
							16.3	0.29487	0.00402
							16.35	0.29487	0.00803
							16.4	0.2906	0.00803
							16.45	0.28205	0.00402
							16.5	0.27778	0.00402
							16.55	0.27778	0.00402
							16.6	0.28205	0
							16.65	0.27778	0
							16.7	0.27778	0
							16.75	0.27778	0
							16.8	0.27778	0
							16.85	0.27778	0
							16.9	0.28205	0
							16.95	0.28205	0
							17	0.27778	0
							17.05	0.27778	0.00803
							17.1	0.2735	0.00803
							17.15	0.2735	0.00803
							17.2	0.2735	0.00803
							17.25	0.26923	0.00803
							17.3	0.26923	0.00803
							17.35	0.26923	0.00803
							17.4	0.26923	0.01205
							17.45	0.26923	0.01205
							17.5	0.26923	0.01205
							17.55	0.26496	0.02008
							17.6	0.26068	0.02008
							17.65	0.2735	0.01606
							17.7	0.2735	0.01606
							17.75	0.2735	0.02008
							17.8	0.2735	0.02008
							17.85	0.2735	0.02008
							17.9	0.2735	0.02008
							17.95	0.2735	0.0241
							18	0.2735	0.02811
							18.05	0.2735	0.02811
							18.1	0.2735	0.02811
							18.15	0.2735	0.03213
							18.2	0.27778	0.03614
							18.25	0.27778	0.05221
							18.3	0.27778	0.06024
							18.35	0.28205	0.06024
							18.4	0.27778	0.06426
							18.45	0.27778	0.07229
							18.5	0.28205	0.08032
							18.55	0.27778	0.1004
							18.6	0.28205	0.11245
							18.65	0.28205	0.11245
							18.7	0.28205	0.11245
							18.75	0.28205	0.13655
							18.8	0.27778	0.14458
							18.85	0.27778	0.15663
							18.9	0.27778	0.16867
							18.95	0.27778	0.17671
							19	0.2735	0.18474
							19.05	0.26923	0.19679
							19.1	0.2735	0.20482
							19.15	0.2735	0.21687
							19.2	0.26496	0.23293
							19.25	0.26496	0.23695
							19.3	0.26496	0.24498
							19.35	0.26068	0.24498
							19.4	0.26068	0.24498
							19.45	0.25641	0.25301
							19.5	0.25641	0.24498
							19.55	0.25641	0.24096
							19.6	0.25641	0.24498
							19.65	0.25641	0.25301
							19.7	0.25641	0.25703
							19.75	0.25214	0.25703
							19.8	0.24786	0.25301
							19.85	0.24786	0.24498
							19.9	0.24786	0.24498
							19.95	0.24359	0.21687
							20	0.24359	0.2008
							20.05	0.24359	0.18876
							20.1	0.24359	0.18876
							20.15	0.24359	0.18072
							20.2	0.23932	0.17671
							20.25	0.23932	0.16064
							20.3	0.23932	0.14859
							20.35	0.23504	0.1245
							20.4	0.23504	0.10442
							20.45	0.23504	0.09639
							20.5	0.23504	0.08434
							20.55	0.23504	0.06827
							20.6	0.23077	0.06827
							20.65	0.23504	0.06426
							20.7	0.23077	0.05622
							20.75	0.2265	0.04016
							20.8	0.2265	0.03614
							20.85	0.2265	0.03213
							20.9	0.22222	0.03213
							20.95	0.22222	0.02811

## Sheet: Supplementary Figure 3A-E
Supplementary Figure 3A							Supplementary Figure 3B							Supplementary Figure 3C							Supplementary Figure 3D							Supplementary Figure 3E
Standard concentration (μg mL-1)	Absorbance at 435 nm	S.D.	Sample concentration (μg mL-1)	Absorbance at 435 nm	S.D.		Standard concentration (mg mL-1)	O.D. 595	S.D.	Sample concentration (mg mL-1)	O.D. 595	S.D.		Standard concentration (μM)	Absorbance at 645 nm	S.D.	Sample concentration (μM)	Absorbance at 645 nm	S.D.		Standard concentration (μM)	Absorbance at 790 nm	S.D.	Sample concentration (μM)	Absorbance at 790 nm	S.D.		Standard concentration (μM)	Absorbance at 977 nm	S.D.	Sample concentration (μM)	Absorbance at 977 nm	S.D.
2	0.124	0.012	90.898	0.339	0.012		0	0.185	0.051	0.1089	0.326	0.021		0.02	0.00184	0.0018	0.951	0.0801	0.00106		0.05	0.00611	0.0021	2.141	0.248	0.01244		0.1	0.00147	0.0012	9.147	0.1421	0.00346
5	0.131	0.027	-	-	-		0.025	0.216	0.043	-	-	-		0.05	0.00437	0.0017	-	-	-		0.1	0.0124	0.0038	-	-	-		0.2	0.003	0.0024	-	-	-
10	0.155	0.015	-	-	-		0.05	0.249	0.023	-	-	-		0.1	0.00854	0.0034	-	-	-		0.2	0.0235	0.0047	-	-	-		0.5	0.00768	0.0028	-	-	-
25	0.191	0.014	-	-	-		0.1	0.302	0.024	-	-	-		0.2	0.01678	0.0026	-	-	-		0.5	0.0584	0.0018	-	-	-		1	0.0157	0.00151	-	-	-
50	0.247	0.034	-	-	-		0.2	0.442	0.015	-	-	-		0.5	0.04215	0.0029	-	-	-		1	0.1161	0.0037	-	-	-		2	0.0324	0.0034	-	-	-
100	0.355	0.025	-	-	-		0.3	0.572	0.036	-	-	-		1	0.08324	0.0067	-	-	-		2	0.2315	0.0094	-	-	-		5	0.0779	0.0056	-	-	-
200	0.594	0.018	-	-	-		0.4	0.703	0.041	-	-	-		1.5	0.1272	0.0074	-	-	-		5	0.5797	0.0035	-	-	-		10	0.154	0.0071	-	-	-
300	0.831	0.031	-	-	-		0.5	0.831	0.032	-	-	-		2	0.1684	0.0081	-	-	-

## Sheet: Supplementary Figure 6A-C
Supplementary Figure 6A				Supplementary Figure 6B						Supplementary Figure 6B
Time (h)	Bioluminescence (A.U.)	S.D.			Fluorescence (A.U.)	S.D.					Fluorescence (A.U.)	S.D.
0	6512350	1531520		Control	52347000	5324700				Control	8912540	937018
0.5	6358810	1026480		24h						24h
1	6012550	535481		4°C	48413500	8921520				4°C	7156820	1505320
2	5612350	798120		25°C	44123700	5154830				25°C	6512360	564123
4	5412360	654812		37°C	42891400	4853120				37°C	6081440	896113
6	5213550	315812		one week						one week
12	4598410	568741		4°C	42971000	6212520				4°C	6513710	901452
24	3518950	684121		25°C	37441200	6814830				25°C	6341570	1320240
				37°C	35137300	7423120				37°C	5831410	1331470

## Sheet: Supplementary Figure 8
Supplementary Figure 8
Concentration (μg mL-1)	Cell viability %	S.D.
0	100	4.7132
5	98.668	3.6503
10	103.046	5.80971
20	102.991	6.18395
40	99.8212	4.13587
60	100.043	8.18914
80	98.8653	4.38332
100	92.0696	5.81499
200	93.3152	3.4376

## Sheet: Supplementary Figure 9A,C
Supplementary Figure 9A						Supplementary Figure 9C
	Bioluminescence	S.D.				Standard concentration (μM)	VIS Bioluminescence	S.D.	NIR-II Bioluminescence	S.D.
Glu	103.636	34.9726				0.1	0.02179	0.000618174	0.03277	0.00134
Cys	205.636	58.9312				0.2	0.03354	0.00118	0.04797	0.00147
His	434.545	60.2766				0.4	0.04848	0.00118	0.06548	0.00415
GSH	549.364	71.2771				0.8	0.10066	0.00804	0.12872	0.03501
Phe	423.636	69.1852				1	0.12111	0.01082	0.15019	0.00882
Arg	324.223	42.1732				2	0.22414	0.03354	0.29015	0.0329
AMP	310.113	61.5841				4	0.41289	0.02926	0.48876	0.04178
ADP	351.771	71.5261				8	0.8521	0.05589	0.90079	0.07391
ATP	15413.3	534.321				10	1	0.06362	1	0.07889

## Sheet: Supplementary Figure 11
Suplementary Figure 11
		Bioluminescence	S.D.
CaOV-3	ATP assay	1	0.14063
	NIR-II-BPs	1	0.14248
HEK293T	ATP assay	0.50104	0.04878
	NIR-II-BPs	0.34471	0.03808

[truncated: 1 more sheets: Supplementary Figure 12B]
